# Supplementary material for: Characterization of Latin American migrants at risk for Trypanosoma cruzi infection in a non-endemic setting. Insights into initial evaluation of cardiac and digestive involvement
Source: PLoS Negl Trop Dis. 2023 Jul 13;17(7):e0011330. doi: 10.1371/journal.pntd.0011330 (PMC10343076; doi:10.1371/journal.pntd.0011330)
Supplement: S1 Table — The file consists of five columns, one for each risk factor, and a sixth column indicating the number of subjects in the corresponding situation. For each risk factor, its presence or absence is indicated by TRUE or FALSE, respectively. (CSV) [file pntd.0011330.s001.csv]

Rural area	Adobe house	Contact with vector	Transfusion	Mother with T. cruzi infection	Number of subjects
FALSE	FALSE	FALSE	FALSE	FALSE	89
FALSE	FALSE	FALSE	FALSE	TRUE	14
FALSE	FALSE	FALSE	TRUE	FALSE	8
FALSE	FALSE	TRUE	FALSE	FALSE	93
FALSE	FALSE	TRUE	FALSE	TRUE	11
FALSE	FALSE	TRUE	TRUE	FALSE	8
FALSE	FALSE	TRUE	TRUE	TRUE	1
FALSE	TRUE	FALSE	FALSE	FALSE	16
FALSE	TRUE	FALSE	FALSE	TRUE	4
FALSE	TRUE	FALSE	TRUE	FALSE	2
FALSE	TRUE	FALSE	TRUE	TRUE	1
FALSE	TRUE	TRUE	FALSE	FALSE	81
FALSE	TRUE	TRUE	FALSE	TRUE	15
FALSE	TRUE	TRUE	TRUE	FALSE	8
TRUE	FALSE	FALSE	FALSE	FALSE	41
TRUE	FALSE	FALSE	FALSE	TRUE	2
TRUE	FALSE	FALSE	TRUE	FALSE	2
TRUE	FALSE	TRUE	FALSE	FALSE	73
TRUE	FALSE	TRUE	FALSE	TRUE	12
TRUE	FALSE	TRUE	TRUE	FALSE	7
TRUE	FALSE	TRUE	TRUE	TRUE	1
TRUE	TRUE	FALSE	FALSE	FALSE	114
TRUE	TRUE	FALSE	FALSE	TRUE	27
TRUE	TRUE	FALSE	TRUE	FALSE	7
TRUE	TRUE	FALSE	TRUE	TRUE	1
TRUE	TRUE	TRUE	FALSE	FALSE	987
TRUE	TRUE	TRUE	FALSE	TRUE	101
TRUE	TRUE	TRUE	TRUE	FALSE	73
TRUE	TRUE	TRUE	TRUE	TRUE	5
